# Supplementary material for: Impacts of Natural Selection on Evolution of Core and Symbiotically Specialized (sym) Genes in the Polytypic Species Neorhizobium galegae
Source: Int J Mol Sci. 2023 Nov 24;24(23):16696. doi: 10.3390/ijms242316696 (PMC10706768; doi:10.3390/ijms242316696)
Supplement: Supplementary file 1 [file ijms-24-16696-s001.zip]

Archive with 1 entries (1 files):
- ijms-2590271-supplementary.pdf
